# Supplementary material for: Genomics of soil depth niche partitioning in the Thaumarchaeota family Gagatemarchaeaceae
Source: Nat Commun. 2023 Nov 11;14:7305. doi: 10.1038/s41467-023-43196-0 (PMC10640624; doi:10.1038/s41467-023-43196-0)
Supplement: Supplementary file 6 — Source Data [file 41467_2023_43196_MOESM6_ESM.xlsx]

## Sheet: Figure 2A
Fig 2A. Distribution of Gagatemarchaeaceae sequences in publicly available 16S rRNA gene libraries, from a diverse range of environments.
		Nucleotide similarity				Prevalence
Environment source	Number of libraries queried	0.99	0.97	0.95	0.9	% of 0.99	% of 0.97	% of 0.95	% of 0.90
peat	36	0	0	2	16	0	0	5.55556	44.4444
cave	20	0	0	0	6	0	0	0	30
marine sediment	3244	0	69	88	819	0	2.127	2.7127	25.2466
mine tailings	18	0	0	0	4	0	0	0	22.2222
rice paddy	37	0	0	0	6	0	0	0	16.2162
soil	67790	153	1099	4654	10905	0.225697	1.62118	6.86532	16.0864
freshwater sediment	1494	1	28	53	236	0.0669344	1.87416	3.54752	15.7965
hot springs	419	0	0	0	61	0	0	0	14.5585
rhizoplane	15	0	0	0	2	0	0	0	13.3333
ant fungus garden	178	0	2	14	22	0	1.1236	7.86517	12.3596
bioreactor sludge	542	0	0	1	66	0	0	0.184502	12.1771
groundwater	745	0	0	5	85	0	0	0.671141	11.4094
pond	169	3	9	11	19	1.77515	5.32544	6.50888	11.2426
biogas fermenter	405	0	0	1	41	0	0	0.246914	10.1235
sediment	4605	3	11	89	392	0.0651466	0.238871	1.93268	8.51249
mine drainage	24	0	0	0	2	0	0	0	8.33333
snow	96	0	4	6	7	0	4.16667	6.25	7.29167
crude oil	54	0	0	0	3	0	0	0	5.55556
permafrost	38	0	0	1	2	0	0	2.63158	5.26316
rhizosphere	14155	4	15	226	734	0.0282586	0.10597	1.59661	5.18545
wetland	80	0	0	0	4	0	0	0	5
freshwater	14593	4	8	182	686	0.0274104	0.0548208	1.24717	4.70088
wood decay	172	0	0	0	7	0	0	0	4.06977
plant	12101	20	80	209	433	0.165276	0.661102	1.72713	3.57822
compost	383	0	0	0	12	0	0	0	3.13316
riverine	349	0	0	0	9	0	0	0	2.5788
oil field	80	0	0	0	2	0	0	0	2.5
aquatic	10493	1	5	34	256	0.00953016	0.0476508	0.324026	2.43972
biocathode	95	0	0	0	2	0	0	0	2.10526
marine	37438	0	10	53	737	0	0.0267108	0.141567	1.96859
fermentation	617	0	0	0	12	0	0	0	1.94489
root	2024	0	3	4	39	0	0.148221	0.197628	1.92688
fish gut	1000	0	0	3	19	0	0	0.3	1.9
activated sludge	2846	0	0	2	47	0	0	0.0702741	1.65144
seawater	3225	1	2	9	46	0.0310078	0.0620155	0.27907	1.42636
hydrocarbon	584	0	0	0	8	0	0	0	1.36986
rock	169	0	0	0	2	0	0	0	1.18343

## Sheet: Figure 2B
Fig 2B. Distribution of Gagatemarchaeaceae sequences in publicly available 16S rRNA gene libraries, from a diverse range of environments.
		Prevalence of Topsoil I.1c lineage	Prevalence of Subsoil I.1c lineage	Difference
Environment source	Number of libraries queried	% of 0.95	% of 0.95
Peat soil	36	5.55556	11.1111	5.55556
Ant fungus garden	178	7.86517	3.37079	4.49438
Marine sediment	3244	2.7127	5.82614	3.11344
Soil	67790	6.86532	1.61971	5.24561
Pond	169	6.50888	0.591716	5.91716
Snow	96	6.25	0	6.25
Mine tailings	18	0	5.55556	5.55556
Freshwater sediment	1494	3.54752	1.74029	1.80723
Cave soil	20	0	5	5
Freshwater	14593	1.24717	1.97355	0.726376
Compost	383	0	3.13316	3.13316
Sediment	4605	1.93268	1.12921	0.803474
Permafrost	38	2.63158	0	2.63158
Plant	12101	1.72713	0.586728	1.1404
Rhizosphere	14155	1.59661	0.423878	1.17273
Groundwater	745	0.671141	1.07383	0.402685
Hot springs	149	0	1.67064	1.67064
aquatic	10493	0.324026	0.228724	0.0953016
bioreactor sludge	542	0.184502	0.184502	0
riverine	349	0	0.286533	0.286533
seawater	3225	0.27907	0	0.27907
root	2024	0.197628	0.0494071	0.148221
biogas fermenter	405	0.246914	0	0.246914
marine	37438	0.141567	0.0427373	0.0988301
hydrocarbon	584	0	0.171233	0.171233
activated sludge	2846	0.0702741	0.035137	0.035137

## Sheet: Figure 3
Fig. 3. Genomic differences between topsoil and subsoil Gagatemarchaeaceae lineages.
Optimal growth temperature (˚C)		GC-content		Genome size (bp)		CAZymes		Peptidases
Subsoil	Topsoil	Subsoil	Topsoil	Subsoil	Topsoil	Subsoil	Topsoil	Subsoil	Topsoil
37.2	33.68	54.42	58.02	1.96991e+06	2.34067e+06	29.6638	42.3115	98.8794	86.85
39.38	33.6	58.52	58.43	1.68424e+06	2.54935e+06	11.5413	17.4064	84.9858	82.6806
42.73	36.92	56.33	62.41	1.80146e+06	2.27433e+06	29.3778	47.9752	68.1985	115.705
41.28	36.04	57.22	59.21	1.41988e+06	3.02045e+06	12.2775	39.2377	77.7573	152.747
42.07	36.79	59.9	60.44	1.6572e+06	3.40269e+06	2.16849	35.0489	46.6226	182.623
42.19	38.32	61.67	59.28	1.2294e+06	2.36113e+06	25.8555	9.40844	112.548	50.5704
39.29	37.11	55.84	59.53	2.16857e+06	2.89462e+06	32.7453	43.452	82.3915	148.461
39.23	35.92	56.82	61.06	2.52547e+06	2.23349e+06	15.9649	24.4867	83.8156	96.0633
40.92	36.64	57.06	59.46		2.89862e+06		24.4748		120.334
	35.63		60.31		2.52856e+06		44.4541		125.773

## Sheet: Supp Figure 1
Supplementary Fig. 1. Depth distribution of soil Group I.1c lineages.
	Topsoil									Subsoil
Metagenomes	AcS1	AcS4	AcS5	AcS9	AcS10	AcS11	AcS13	AcS14	AcS15	SubAcS10	SubAcS11	SubAcS13	SubAcS14	SubAcS9	SubAcS15
Depth (cm)	0-15	0-15	0-15	0-15	0-15	0-15	0-15	0-15	0-15	30-45	30-45	30-45	30-45	45-60	45-60
AcS1-27	3.49585	0.014696	0.0344049	0.167994	0.308648	0.216252	0.0325609	0.0332367	0.576522	0.178671	0.193877	0.0428667	0.0641226	0.197118	0.182736	Topsoil lineage genome
AcS1-6	7.12701	0.0290929	0.0713943	0.15966	1.23661	1.17103	0.0632138	0.0496744	1.37165	0.409847	0.647374	0.0916441	0.13155	0.338406	0.274593	Topsoil lineage genome
AcS4-109	0.21208	0.985916	0.465713	0.140401	0.154416	0.212379	0.191285	0.0486359	0.04039	0.3143	0.264136	0.161284	0.10776	0.235162	0.303761	Topsoil lineage genome
AcS1-13	7.24528	0.0273349	0.192398	1.193	1.56239	1.12716	0.242235	0.348524	0.446311	1.40067	2.05789	0.393296	1.15244	3.14497	1.26909	Topsoil lineage genome
AcS5-19	0.199922	0.107688	1.71323	0.094335	0.400412	0.279722	0.601345	0.0700985	0.0479896	1.5018	0.905088	0.586178	0.201239	0.444655	0.468205	Topsoil lineage genome
AcS11-71	0.999145	0.169504	0.234028	0.862864	0.811076	2.19796	0.214494	0.195182	0.349919	0.785464	1.13563	0.250462	0.425302	1.19915	0.422695	Topsoil lineage genome
AcS9-25	0.248491	0.0355652	0.0778751	2.30681	0.152087	0.115911	0.0788609	0.070642	0.0678278	0.330205	0.384634	0.10567	0.256905	0.949426	0.375681	Topsoil lineage genome
SubAcS10-18	0.0211592	0.00130632	0.00722779	0.0165584	0.0359654	0.0144319	0.194228	0.0183903	0.00559423	1.68297	1.83684	0.798959	0.0550817	0.531678	18.5475	Subsoil lineage genome
SubAcS11-97	0.192368	0.0469644	0.0542478	0.192813	0.222478	0.181738	0.315857	0.258046	0.243404	1.24795	3.37453	0.687039	0.272073	0.697573	18.3352	Subsoil lineage genome
SubAcS15-15	0.030146	0.00263929	0.00983607	0.01504	0.0110551	0.00771756	0.0115169	0.00960379	0.00592577	0.0356315	0.0675061	0.0156331	0.0193017	0.0790763	38.6929	Subsoil lineage genome
SubAcS15-57	0.0155365	0.00371033	0.00600065	0.0136453	0.0113888	0.0090691	0.0379046	0.00820214	0.00429712	0.372606	0.688504	0.152395	0.0188031	0.231096	8.00699	Subsoil lineage genome
SubAcS15-94	0.022836	0.00213238	0.00605645	0.0130137	0.0101911	0.00566227	0.00716905	0.00607657	0.00335166	0.119349	0.323601	0.013913	0.0223863	0.20935	52.3333	Subsoil lineage genome
SubAcS9-116	0.0296721	0.0036252	0.0097133	0.0321664	0.0186113	0.0157877	0.00808041	0.0162736	0.0100657	0.0548071	0.0807869	0.0176164	0.0763976	6.19393	0.711385	Subsoil lineage genome
Total CPM Topsoil lineage	19.5278	1.3698	2.78904	4.92506	4.62564	5.32041	1.42399	0.815994	2.90061	4.92095	5.58862	1.6314	2.33932	6.50888	3.29676
Total CPM Subsoil lineage	0.311718	0.0603779	0.093082	0.283237	0.30969	0.234406	0.574755	0.316593	0.272639	3.51331	6.37177	1.68556	0.464043	7.9427	136.627
% Topsoil lineage	98.4288	95.7783	96.7704	94.5618	93.725	95.7801	71.2443	72.0469	91.4082	58.3448	46.7261	49.1837	83.4469	45.0392	2.35611
% Subsoil lineage	1.5712	4.22171	3.22963	5.43819	6.27496	4.21987	28.7557	27.9531	8.5918	41.6552	53.2739	50.8163	16.5531	54.9608	97.6439
Read recruitment values are given in copies per million reads (CPM)

## Sheet: Supp Figure 10
Supplementary Fig. 10. Distribution of mechanism of gene content change across Thaumarchaeota evolution.
Branch	Duplications	Transfers From	Transfers To	Losses	Originations	CopyNum
52	-0.652367	-0.985457	-1.01512	-1.10281	-0.664643	-0.185877
53	-0.83805	-0.125506	0.0263345	1.42518	-0.725261	-0.204675
54	-0.416903	1.19299	0.982827	1.45636	-0.545777	-0.820858
55	-0.970924	-1.10159	-1.01379	-1.22856	-0.777148	-0.800327
56	0.744894	-0.253728	-0.46918	0.633751	-0.637328	1.44158
57	1.49406	0.332771	-0.0769703	1.74679	-0.352074	1.56562
58	1.51962	0.856555	0.575654	0.328152	-0.588684	1.66594
59	-0.602965	0.311379	0.838938	2.56551	-0.681731	-0.29963
60	-0.107242	1.03314	0.629254	0.366434	-0.54902	-0.68606
61	-0.588201	-0.0394047	-0.179455	1.8281	-0.690836	0.272004
62	-0.397218	1.0653	1.50632	-0.174736	-0.531932	-0.841603
63	-0.993449	-1.0301	-1.04638	0.804886	-0.782636	-0.907194
64	-0.944047	-1.12843	-1.10213	-1.24154	-0.782761	-0.451409
65	-0.34933	0.52052	0.610499	-0.438925	-0.605896	-0.177279
66	-0.623786	1.34234	0.937938	0.0268169	-0.627724	-0.462295
67	-0.000677621	3.57207	3.03376	1.15985	-0.281228	-0.770429
68	-0.605236	-0.453435	-0.228546	-0.217188	-0.677366	0.147322
69	-0.8513	-1.06266	-1.03449	-0.56126	-0.776774	-1.01656
70	-0.00105618	-0.218915	-0.365978	0.441673	-0.662648	0.617158
71	1.76606	1.30473	1.14332	1.88808	-0.58569	1.4607
72	-0.461005	2.15512	2.18252	1.12716	-0.506612	-0.698592
73	-0.721454	0.71478	0.718518	0.858236	-0.463082	-0.402392
74	2.48324	-0.631219	-0.76034	0.617168	-0.477925	2.36327
75	-0.738489	-0.867732	-0.892238	-0.502414	-0.544031	0.188512
76	0.36501	-0.831989	-0.814145	-1.14412	0.605093	1.4071
77	-0.494319	-0.630422	-0.675175	0.222684	0.230034	0.764938
78	2.49705	-0.907195	-1.09977	-1.30484	-0.598911	-0.402755
79	-0.270401	0.295035	1.25195	-1.03477	-0.121451	-0.61587
80	-0.669024	-0.362019	0.397638	0.24789	-0.254785	-1.23545
81	1.8641	0.425782	0.0765522	0.0895476	-0.333489	2.32058
82	-0.633439	-0.787743	-1.05037	-0.735143	-0.449237	0.296021
83	0.760983	-0.733398	-0.635718	-0.895002	2.85894	1.03177
84	0.305198	-0.649289	-0.996773	-0.972894	-0.720023	-0.789206
85	-0.507947	-0.676927	1.14947	-1.0686	1.74449	-1.2013
86	1.89723	0.148743	0.0949995	0.455224	0.177524	2.02936
87	-0.104592	-0.243098	-0.8824	-0.597458	0.0718785	0.355882
88	-0.857546	-0.892446	-1.06554	-1.24021	-0.679361	-0.853814
89	1.74845	-0.0647833	0.425616	-0.635741	1.88443	1.72546
90	0.253714	0.936145	-0.532721	0.774089	0.779214	0.262659
91	-0.856032	-0.849661	-0.99954	-0.913006	-0.686221	-0.839999
92	1.83817	1.38897	2.38451	-0.493602	2.7362	0.830487
93	0.821363	0.884724	0.643909	-0.585613	0.481861	0.244245
94	-0.810226	-0.695662	-0.755421	-1.1772	-0.362052	-0.765104
95	-0.475958	-0.442274	-0.397133	0.323414	2.2091	-0.33973
96	-0.566245	-0.330794	-0.498081	0.119492	0.548466	-0.861535
97	-0.599558	1.85775	1.06318	1.10414	-0.146646	-0.902703
98	-0.950293	-0.976156	-0.953934	0.291385	-0.253289	-0.924496
99	-0.815147	-0.754392	-0.746812	0.185539	0.549963	-0.650879
100	-0.340434	-0.764889	-0.104949	-1.39097	1.70457	-0.597371
101	-0.544288	-0.847535	-0.280608	-1.43096	2.5425	-1.28522
